# Supplementary material for: Influence of Plant-Based Substrate Composition and Extraction Method on Accumulation of Bioactive Compounds in Hericium erinaceus (Bull.) Pers. Fruiting Bodies
Source: Molecules. 2025 Jul 24;30(15):3094. doi: 10.3390/molecules30153094 (PMC12348041; doi:10.3390/molecules30153094)
Supplement: Supplementary file 1 [file molecules-30-03094-s001.zip]

Archive with 1 entries (1 files):
- molecules-3733132-supplementary.pdf
